# Supplementary material for: Elucidation of the Mode of Action of a New Antibacterial Compound Active against Staphylococcus aureus and Pseudomonas aeruginosa
Source: PLoS One. 2016 May 11;11(5):e0155139. doi: 10.1371/journal.pone.0155139 (PMC4864301; doi:10.1371/journal.pone.0155139)
Supplement: S4 Table — (XLS) [file pone.0155139.s005.xls]

## Sheet: Table S4 GO analysis
S4 Table. GO enrichment analysis of differentially expressed genes
GO-ID	p-value	corr p-value	# selected	# total	Size of analyzed subnetwork	Size of Pseudomonas aeruginosa interaction network	Description	Genes in test set
44283	1.88e-07	5.1e-05	14	277	38	3769	small molecule biosynthetic process	PA0393|PA1272|PA1281|PA1609|PA2966|PA3548|PA1279|PA0762|PA1610|PA0763|PA0782|PA1278|PA3333|PA1276
9235	1.1e-06	9.96e-05	5	20	38	3769	cobalamin metabolic process	PA1272|PA1281|PA1279|PA1278|PA1276
9236	1.1e-06	9.96e-05	5	20	38	3769	cobalamin biosynthetic process	PA1272|PA1281|PA1279|PA1278|PA1276
44711	3.86e-06	0.000262	17	527	38	3769	single-organism biosynthetic process	PA0393|PA4764|PA1272|PA1281|PA1609|PA2966|PA3548|PA3603|PA1279|PA0762|PA1610|PA0763|PA0782|PA4351|PA1278|PA3333|PA1276
33014	2.07e-05	0.00112	5	35	38	3769	tetrapyrrole biosynthetic process	PA1272|PA1281|PA1279|PA1278|PA1276
33013	3.13e-05	0.00141	5	38	38	3769	tetrapyrrole metabolic process	PA1272|PA1281|PA1279|PA1278|PA1276
9058	6.06e-05	0.00235	24	1195	38	3769	biosynthetic process	PA0393|PA4433|PA4764|PA4225|PA1272|PA4567|PA4249|PA1281|PA1609|PA2619|PA2966|PA3548|PA3603|PA1279|PA0762|PA1610|PA0763|PA0782|PA4351|PA2851|PA1278|PA3333|PA2970|PA1276
44249	7.06e-05	0.00237	23	1118	38	3769	cellular biosynthetic process	PA0393|PA4433|PA4764|PA1272|PA4567|PA4249|PA1281|PA1609|PA2619|PA2966|PA3548|PA3603|PA1279|PA0762|PA1610|PA0763|PA0782|PA4351|PA2851|PA1278|PA3333|PA2970|PA1276
1901576	7.87e-05	0.00237	23	1125	38	3769	organic substance biosynthetic process	PA0393|PA4433|PA4764|PA1272|PA4567|PA4249|PA1281|PA1609|PA2619|PA2966|PA3548|PA3603|PA1279|PA0762|PA1610|PA0763|PA0782|PA4351|PA2851|PA1278|PA3333|PA2970|PA1276
33559	9.9e-05	0.00244	2	2	38	3769	unsaturated fatty acid metabolic process	PA1609|PA1610
6636	9.9e-05	0.00244	2	2	38	3769	unsaturated fatty acid biosynthetic process	PA1609|PA1610
6633	0.000228	0.00391	4	31	38	3769	fatty acid biosynthetic process	PA1609|PA2966|PA1610|PA3333
16053	0.000237	0.00391	9	219	38	3769	organic acid biosynthetic process	PA0393|PA1609|PA2966|PA3548|PA0762|PA1610|PA0763|PA0782|PA3333
46394	0.000237	0.00391	9	219	38	3769	carboxylic acid biosynthetic process	PA0393|PA1609|PA2966|PA3548|PA0762|PA1610|PA0763|PA0782|PA3333
42364	0.000247	0.00391	5	58	38	3769	water-soluble vitamin biosynthetic process	PA1272|PA1281|PA1279|PA1278|PA1276
9110	0.000247	0.00391	5	58	38	3769	vitamin biosynthetic process	PA1272|PA1281|PA1279|PA1278|PA1276
6766	0.000268	0.00391	5	59	38	3769	vitamin metabolic process	PA1272|PA1281|PA1279|PA1278|PA1276
6767	0.000268	0.00391	5	59	38	3769	water-soluble vitamin metabolic process	PA1272|PA1281|PA1279|PA1278|PA1276
44281	0.000274	0.00391	16	652	38	3769	small molecule metabolic process	PA0393|PA1272|PA1281|PA1609|PA2966|PA3548|PA1279|PA0762|PA1610|PA0763|PA0782|PA1278|PA0552|PA3333|PA1276|PA2694
6412	0.00063	0.00854	6	108	38	3769	translation	PA4433|PA2619|PA4567|PA4249|PA2851|PA2970
72330	0.000894	0.0113	4	44	38	3769	monocarboxylic acid biosynthetic process	PA1609|PA2966|PA1610|PA3333
8610	0.000921	0.0113	6	116	38	3769	lipid biosynthetic process	PA1609|PA2966|PA3603|PA1610|PA4351|PA3333
6561	0.000971	0.0114	2	5	38	3769	proline biosynthetic process	PA0393|PA0782
6629	0.00101	0.0114	7	163	38	3769	lipid metabolic process	PA1609|PA2966|PA3603|PA1610|PA2862|PA4351|PA3333
44710	0.0011	0.0119	24	1412	38	3769	single-organism metabolic process	PA0393|PA4764|PA0182|PA2691|PA1272|PA5427|PA1281|PA1609|PA2966|PA3548|PA3603|PA1279|PA0762|PA1610|PA0763|PA0782|PA2862|PA4351|PA1278|PA0552|PA3333|PA4089|PA1276|PA2694
6631	0.00115	0.012	4	47	38	3769	fatty acid metabolic process	PA1609|PA2966|PA1610|PA3333
42120	0.00128	0.0123	3	22	38	3769	alginic acid metabolic process	PA3548|PA0762|PA0763
42121	0.00128	0.0123	3	22	38	3769	alginic acid biosynthetic process	PA3548|PA0762|PA0763
32881	0.00145	0.0123	2	6	38	3769	regulation of polysaccharide metabolic process	PA0762|PA0763
32885	0.00145	0.0123	2	6	38	3769	regulation of polysaccharide biosynthetic process	PA0762|PA0763
43255	0.00145	0.0123	2	6	38	3769	regulation of carbohydrate biosynthetic process	PA0762|PA0763
6560	0.00145	0.0123	2	6	38	3769	proline metabolic process	PA0393|PA0782
6109	0.00267	0.0217	2	8	38	3769	regulation of carbohydrate metabolic process	PA0762|PA0763
44255	0.00272	0.0217	6	143	38	3769	cellular lipid metabolic process	PA1609|PA2966|PA3603|PA1610|PA4351|PA3333
44237	0.00519	0.0402	27	1857	38	3769	cellular metabolic process	PA4764|PA1272|PA4567|PA4249|PA2966|PA1279|PA0762|PA1610|PA0763|PA0782|PA1278|PA4385|PA3333|PA1276|PA0393|PA4433|PA1280|PA1281|PA1609|PA2619|PA3548|PA3603|PA4351|PA2851|PA0552|PA2970|PA2694
8152	0.00543	0.0409	36	2944	38	3769	metabolic process	PA4764|PA4225|PA0182|PA1272|PA4567|PA4249|PA2966|PA1279|PA0762|PA1610|PA0763|PA0782|PA2862|PA1278|PA4385|PA3333|PA4089|PA1276|PA2891|PA0393|PA4433|PA2691|PA1280|PA5427|PA1281|PA1609|PA2619|PA3548|PA3603|PA1400|PA4351|PA2851|PA0552|PA2970|PA2034|PA2694
71704	0.00654	0.0479	27	1882	38	3769	organic substance metabolic process	PA4764|PA1272|PA4567|PA4249|PA2966|PA1279|PA0762|PA1610|PA0763|PA0782|PA2862|PA1278|PA4385|PA3333|PA1276|PA0393|PA4433|PA1281|PA1609|PA2619|PA3548|PA3603|PA4351|PA2851|PA0552|PA2970|PA2694
19752	0.00693	0.0494	10	419	38	3769	carboxylic acid metabolic process	PA0393|PA1609|PA2966|PA3548|PA0762|PA1610|PA0763|PA0782|PA0552|PA3333
No annotations were retrieved for the following entities:
PA3819	PA4895	PA3530
